# Supplementary material for: Pilot Study Exploring the Perspectives of Canadian Clients Who Received Digitally Delivered Psychotherapies Utilized for Trauma-Affected Populations
Source: Int J Environ Res Public Health. 2025 Feb 4;22(2):220. doi: 10.3390/ijerph22020220 (PMC11855895; doi:10.3390/ijerph22020220)
Supplement: Supplementary file 1 [file ijerph-22-00220-s001.zip]

Archive with 10 entries (6 files):
- ijerph-3313395-supplementary-proof/
- ijerph-3313395-supplementary-proof/Client Paper Supplementary Files/
- ijerph-3313395-supplementary-proof/Client Paper Supplementary Files/File S1. Copy of AQMH and UTAUT Models and Surveys, Client Paper.docx
- ijerph-3313395-supplementary-proof/Client Paper Supplementary Files/File S2. Client Interview Script.docx
- ijerph-3313395-supplementary-proof/Client Paper Supplementary Files/File S3. Client Summary of Statistical Tests.docx
- ijerph-3313395-supplementary-proof/__MACOSX/
- ijerph-3313395-supplementary-proof/__MACOSX/Client Paper Supplementary Files/
- ijerph-3313395-supplementary-proof/__MACOSX/Client Paper Supplementary Files/._File S1. Copy of AQMH and UTAUT Models and Surveys, Client Paper.docx
- ijerph-3313395-supplementary-proof/__MACOSX/Client Paper Supplementary Files/._File S2. Client Interview Script.docx
- ijerph-3313395-supplementary-proof/__MACOSX/Client Paper Supplementary Files/._File S3. Client Summary of Statistical Tests.docx
